# Supplementary material for: Solar Photocatalytic Membranes: An Experimental and Artificial Neural Network Modeling Approach for Niflumic Acid Degradation
Source: Membranes (Basel). 2022 Aug 30;12(9):849. doi: 10.3390/membranes12090849 (PMC9504027; doi:10.3390/membranes12090849)
Supplement: Supplementary file 1 [file membranes-12-00849-s001.zip]

Archive with 1 entries (1 files):
- membranes-1873260-supplementary.pdf
